# Supplementary material for: Genetic Dissection of Light-Regulated Adventitious Root Induction in Arabidopsis thaliana Hypocotyls
Source: Int J Mol Sci. 2022 May 10;23(10):5301. doi: 10.3390/ijms23105301 (PMC9140560; doi:10.3390/ijms23105301)
Supplement: Supplementary file 1 [file ijms-23-05301-s001.zip]

Archive with 1 entries (1 files):
- ijms-1688256-supplementary.pdf
